# Supplementary material for: Exploring the Bioactive Potential of Calostoma insigne, an Endangered Culinary Puffball Mushroom, from Northeastern Thailand
Source: Foods. 2023 Dec 28;13(1):113. doi: 10.3390/foods13010113 (PMC10778563; doi:10.3390/foods13010113)
Supplement: Supplementary file 1 [file foods-13-00113-s001.zip]

Archive with 1 entries (1 files):
- foods-2779821-supplementary.pdf
